# Supplementary material for: Metabolic Biomarker Panels of Response to Fusarium Head Blight Infection in Different Wheat Varieties
Source: PLoS One. 2016 Apr 21;11(4):e0153642. doi: 10.1371/journal.pone.0153642 (PMC4839701; doi:10.1371/journal.pone.0153642)
Supplement: S1 Table — (XLSX) [file pone.0153642.s008.xlsx]

## Sheet: Sheet4
	Type	FL62R1	FL62R1	FL62R1	FL62R1	FL62R1	FL62R1	Muchmore	Muchmore	Muchmore	Muchmore	Muchmore	Muchmore	Stettler	Stettler	Stettler	Stettler	Stettler	Stettler	Sumai3	Sumai3	Sumai3	Sumai3	Sumai3	Sumai3
	Time	0	0	48	48	96	96	0	0	48	48	96	96	0	0	48	48	96	96	0	0	48	48	96	96
		average	stdev	average	stdev	average	stdev	average	stdev	average	stdev	average	stdev	average	stdev	average	stdev	average	stdev	average	stdev	average	stdev	average	stdev
1	serine	10.1701	9.42128	5.23516	0.331688	8.58605	0.618326	6.52401	5.62869	5.79543	1.64002	37.5188	31.772	4.84339	0.712488	14.9245	12.455	8.29111	3.70397	17.6321	12.5373	10.1722	5.08475	10.5691	8.16183
2	sucrose	15.2415	7.64056	13.9706	1.89346	22.8568	1.71955	8.53561	3.43845	10.7835	2.38986	56.6522	32.7485	7.55256	0.583266	21.0778	11.8741	21.2931	5.19951	31.2947	25.9499	22.0972	12.8636	28.0991	17.0843
3	fructose	115.603	64.029	194.535	19.1476	219.986	34.7775	72.7465	29.1725	109.299	43.5486	151.051	5.24335	88.9161	12.9306	117.224	59.4281	182.158	35.8245	120.55	37.3402	221.878	45.1808	240.076	97.1123
4	glucose	172.637	80.074	280.08	36.1541	271.963	38.6393	130.34	37.876	150.789	51.5579	242.49	49.9604	133.588	15.3177	148.781	26.8621	230.425	48.2603	201.335	59.9534	273.053	44.8482	231.048	68.7451
5	asparagine	14.7632	9.67993	18.5974	4.15445	15.4868	2.26508	9.8855	6.34777	9.68465	1.15178	11.6196	5.0622	14.497	4.59724	10.0714	0.433283	13.634	4.38543	10.1809	7.13246	25.8206	11.6911	12.8163	3.55522
6	glutamine	1.45836e-06	3.13082e-06	1.66745e-06	2.84133e-06	2.68632e-06	2.63414e-06	2.99369e-08	5.15513e-08	2.72826e-09	5.22045e-09	4.30783e-07	5.71435e-07	1.37386e-09	1.02925e-09	3.06669e-08	2.3355e-09	1.64654e-07	2.2285e-07	2.36927e-06	2.54257e-06	1.53391e-07	1.4336e-07	2.74782e-07	3.56279e-07
7	myoinositol	19.2254	10.6162	32.073	3.00735	34.037	5.41211	12.123	6.10404	19.361	6.61401	18.7108	8.70226	16.1874	2.21354	20.3947	10.6385	28.9069	4.80054	16.7941	6.79605	37.1191	5.70572	36.236	12.1445
8	malicacid	3.4019	1.71907	2.64354	0.907321	4.04669	0.633972	1.1774	1.27644	4.43542	1.2756	13.6575	4.86702	3.35297	0.76343	5.99328	3.14789	3.73145	1.68415	6.29168	5.96005	3.07281	2.55958	2.47089	2.44535
9	citrulline	3.89745	2.64274	8.26505	1.61059	4.70847	1.08009	2.77509	2.63425	5.96501	3.20746	2.03728	3.52867	4.24995	0.619193	5.35036	7.56655	3.42716	0.713041	1.59845	2.7681	7.30907	2.52003	6.90555	1.47516
10	leucine	6.16381	4.26281	9.94671	0.981028	7.037	1.62061	3.32251	2.00215	6.61491	1.86936	7.30961	4.65565	4.68799	0.700987	6.4862	4.58755	5.9114	1.70125	4.66683	2.3181	8.35514	0.584385	8.59714	1.81654
11	glycerol	9.37162	2.83408	15.957	1.37354	15.5636	2.23166	6.45551	2.7406	10.0685	2.99564	20.9047	5.26309	7.29037	1.02379	12.1263	1.78128	12.8767	1.18785	12.4936	3.65011	16.7153	3.88426	14.7419	3.72571
12	betaine	45.8876	21.3588	55.1889	7.37405	41.0462	4.09091	29.9482	14.1056	46.4278	4.86406	81.5764	24.3698	50.7934	6.42751	54.1536	0.981287	36.5419	4.98196	56.7675	18.9836	67.423	22.1553	44.2624	14.1028
13	alanine	2.64382	2.24066	4.3567	0.471522	4.5645	1.00117	1.47674	0.623561	3.65688	0.805258	7.04302	1.03689	1.54478	0.374838	4.26584	1.89981	3.44531	0.996605	3.23017	1.84358	4.16828	1.04494	4.31394	1.87776
14	gaba	3.91201	2.53774	7.62266	2.66664	0.412154	0.437924	5.42985	2.60977	6.0166	1.876	1.90343	2.06977	5.4696	1.07763	6.01409	5.57111	0.253777	0.22779	6.49635	8.90091	10.5718	2.3652	8.78079	3.15063
15	phosphoenolpyruvicacid	0.401527	0.32047	0.259722	0.141467	0.159381	0.134694	0.360841	0.227477	0.109892	0.124976	0.0615824	0.0565723	0.110459	0.00838166	0.0714357	0.0515683	0.11658	0.0795654	0.282991	0.34893	0.210295	0.0629186	0.0303676	0.0304664
16	glutathionereduced	3.33109e-09	6.80651e-09	3.36133e-09	5.67933e-09	5.92677e-09	5.89768e-09	2.28555e-11	6.76067e-13	2.93694e-11	1.03036e-11	5.98645	10.3688	4.16683e-11	1.56981e-11	2.24643e-11	2.4678e-14	6.07933e-10	7.80126e-10	0.393103	0.680874	9.32211e-10	1.10149e-09	5.69796e-11	5.57377e-11
17	lacticacid	1.43385	0.757007	2.72635	0.21266	3.27955	0.425749	0.883162	0.569044	1.77455	0.61145	2.1195	1.43599	1.34338	0.188157	1.928	1.15666	2.86639	0.386226	1.61902	0.963258	3.42062	0.788439	3.92659	1.73656
18	valine	4.62863	2.376	8.07079	1.15156	7.25187	1.34403	2.81703	1.31513	5.14174	1.5837	6.4932	3.00418	3.55321	0.491022	5.57774	3.5902	6.16207	1.57843	4.16162	1.02618	7.32357	0.539799	8.81562	2.9262
19	isoleucine	4.85576	1.70926	5.36969	0.924978	4.40199	0.688604	2.58967	0.965779	3.17485	1.01827	11.9316	5.30921	2.0757	0.151649	5.37974	0.341216	3.58322	0.389313	5.18598	3.0596	4.16335	0.453444	4.47922	0.931429
20	choline	4.11429e-06	4.89152e-06	3.07742e-05	3.70142e-05	1.83565e-05	2.06951e-05	3.24743e-07	5.48327e-07	0.894821	1.92266	1.23243	2.13464	0.455305	0.6345	2.89423	4.09298	3.18758e-07	3.45319e-07	1.08254e-07	1.86373e-07	1.13905	2.2781	1.47415e-06	1.67747e-06
21	aketoglutarate	1.79676	2.19954	0.679493	0.660495	2.57382	0.633655	0.548262	0.483845	0.561985	0.862496	4.23642	2.65314	0.480163	0.323681	1.47371	2.08414	2.83218	1.5662	0.949081	1.43503	9.84196e-05	0.000150514	1.92662e-06	2.64599e-06
22	carnitine	7.96792	4.70795	12.775	2.04476	10.9006	2.12715	6.25919	2.44448	8.08113	3.0818	3.40005	5.88898	6.34396	1.28633	5.1866	2.78638	8.19262	1.87391	7.00439	7.20906	10.2233	3.37071	8.09394	0.629297
23	tyrosine	3.82021	2.23663	5.69248	1.21467	4.7097	0.844481	2.70292	1.59804	3.13559	0.741312	3.7801	2.55364	3.44592	0.703008	2.99943	0.485051	4.03365	1.06665	4.0562	1.46684	5.54099	1.12872	3.02707	0.86205
24	lysine	3.44238	2.53376	2.77451	0.37183	1.64965	0.504162	0.766759	0.230473	0.991205	0.661242	0.0244139	0.0422815	0.644356	0.258803	0.887868	1.25563	0.48972	0.450332	1.20981	1.25256	0.45549	0.538847	0.7014	0.742115
25	galactose1phosphate	30.552	18.272	46.6705	1.37647	56.8251	3.38675	19.5083	8.00319	28.4986	6.27901	51.9357	12.8827	24.3698	3.88981	32.4987	3.84215	49.1695	3.76561	38.6959	14.7184	58.4091	14.0574	57.0797	24.5116
26	tartaricacid	2.31203	1.22077	3.24186	0.584958	2.20834	0.362614	1.85325	1.52274	3.12673	0.720296	2.34175	2.81048	3.35204	0.813451	2.9678	0.550728	2.29865	0.590748	2.4804	1.4283	3.49882	1.19651	1.81282	0.513814
27	nacetylglucosamine1phosphate	6.79542	5.38712	7.43499	1.809	11.6401	1.26134	2.44039	0.648296	4.99536	1.42138	22.6246	9.92926	2.40408	0.411145	6.67192	0.68555	10.868	1.96641	10.9867	10.5143	7.92287	5.67292	12.766	7.64467
28	succinicacid	1.0363	0.859191	1.55294	0.467294	1.2312	0.137683	1.43055	1.39934	1.00299	0.286297	0.639523	0.562788	1.39495	0.147096	1.52753	0.730327	1.38214	0.604732	1.35361	1.49993	1.79566	0.18331	2.13063	1.68689
29	ornithine	0.13407	0.299757	6.20322e-06	5.49475e-06	5.28895e-06	5.64091e-06	1.23692e-05	2.141e-05	0.119289	0.26656	1.58912e-05	2.15286e-05	0.209503	0.362866	0.049066	0.0693845	6.05977e-07	6.961e-07	2.22447	3.85285	0.0820942	0.164171	0.00116942	0.00151128
30	glycine	12.0047	4.45837	22.2129	2.1596	24.7791	3.78211	8.0903	4.11055	12.7406	5.04587	14.6282	3.82266	10.7426	1.50986	14.1815	6.90345	21.4656	4.17568	11.7111	0.820446	25.4893	4.94649	27.8681	10.8407
31	cysteine	1.47855	1.21291	1.59647	0.317572	0.0247533	0.0329773	1.50935	0.774859	2.25682	0.801139	0.985985	1.11479	1.98926	0.126478	2.78701	1.92961	0.00069369	0.000940787	2.52466	3.11858	0.736036	1.03619	0.85462	0.774945
32	xylose	1.20454	1.38959	2.71518	1.28032	6.23678	3.28045	0.130427	0.225906	2.49239	2.98973	2.53004	2.45304	0.444246	0.407409	3.41168	2.95269	3.54145	3.19755	3.80428	6.23652	4.40967	3.32398	3.38792	3.21325
33	galactose	20.8736	9.66462	40.7546	4.50509	37.8582	7.36383	15.6756	8.61475	23.241	10.5198	19.3581	19.5742	18.7832	1.67152	23.1659	12.6832	32.9943	9.55018	17.749	8.17005	41.3221	7.27313	43.0967	13.0162
34	aspartate	15.3989	8.00783	25.2716	3.22432	26.5705	4.447	10.2384	4.58361	14.8745	5.25454	15.9269	6.08211	12.9481	2.13636	14.3141	7.19934	22.0318	4.43656	14.5241	5.99154	26.3949	3.51164	25.0711	8.83314
35	phenylalanine	0.393271	0.879379	7.73516e-05	0.000124966	8.8611e-05	0.000100113	3.38949e-08	5.82621e-08	0.40743	0.795088	0.814469	1.4107	6.98107e-09	6.50178e-09	0.503065	0.71144	8.67569e-07	1.04503e-06	2.29402e-08	2.73004e-08	9.82398e-07	9.95618e-07	7.53835e-07	9.73152e-07
36	threonine	1.72397	0.939087	1.10387	0.526239	0.454804	0.2808	0.986872	0.228027	0.982749	0.546098	5.02659	3.81423	0.519473	0.0679311	1.62431	0.867588	0.0755737	0.0660628	2.63632	1.81506	0.139611	0.145786	0.000302674	0.000506783
37	proline	32.8296	15.9279	52.9143	8.12439	59.639	3.72084	19.4031	4.7406	22.0764	4.4074	54.3633	10.2923	21.0056	1.93857	29.6576	2.93508	52.4426	12.706	35.7578	15.7304	42.9455	9.37528	41.7024	20.5805
38	methionine	6.05982	2.01934	3.00518	2.63767	1.75271	0.209618	5.33292	3.64606	2.07317	2.15246	16.3431	10.9968	5.20838	1.33657	5.50848	2.9041	3.0865	0.819821	11.5725	10.2499	3.24911	2.84549	1.91094	3.30983
39	agmatine	1.12092	1.74658	6.48721	2.66858	6.54055	1.72587	0.627632	0.54439	1.61707	1.58348	2.97081	5.14559	3.7825e-08	5.59689e-08	1.35928	1.92231	4.81932	3.53685	4.68618e-07	8.11615e-07	3.20913	3.03504	2.35504	0.795639
40	acetate	6.50781e-05	8.60026e-05	2.81113e-05	4.36658e-05	2.41694e-05	2.44072e-05	0.0981529	0.169979	0.00105956	0.00236223	5.17067e-06	8.74196e-06	0.000298236	0.000285952	1.10228e-05	1.24653e-05	1.7961e-06	2.45354e-06	0.584147	1.01177	0.0617753	0.121661	0.000120171	0.000165717
41	shikimate	13.0064	7.71254	22.0022	2.49698	21.7039	4.36078	7.59912	6.886	12.9687	5.0106	5.60782	9.71304	11.8393	2.17447	11.4969	13.4459	18.075	7.0905	8.10635	7.10051	24.3315	3.64901	24.1832	7.29361
42	arabinose	44.1279	22.3096	69.1361	6.62248	82.3567	10.4133	25.5554	9.52471	42.3691	13.1498	92.3559	28.1416	31.5391	3.67336	49.6264	13.9363	70.8362	6.45115	58.0591	23.086	81.0577	21.3076	94.5495	43.6975
43	scylloinositol	37.8194	24.5308	61.3967	18.617	100.765	19.6327	19.7138	15.7564	38.8387	23.4534	25.443	7.78547	37.1411	19.6221	61.0252	16.5304	70.14	20.138	14.6925	13.3183	88.0642	26.5711	42.6282	15.8817
44	glucose1phosphate	15.9507	9.13693	12.5288	1.67818	36.6007	6.24532	5.32104	4.75806	11.618	5.03324	75.7699	56.0492	7.64178	2.34146	28.0722	16.93	30.2527	11.4686	39.8064	37.3243	35.7516	24.4609	42.8258	23.7716
45	glucuronicacid	23.0404	13.5769	42.6687	4.52425	41.1985	6.68909	16.1866	7.44624	21.1528	9.40683	18.0519	13.1576	16.4562	2.21363	16.5224	7.82854	32.1153	6.79003	22.5904	13.4584	39.1937	8.83918	28.8422	5.52008
46	homocystine	2.04337	4.56911	3.26148e-07	5.27223e-07	4.6089e-07	4.62167e-07	1.49443	2.58843	2.56788e-08	5.33148e-08	6.66698	11.5476	9.89028e-09	8.58081e-09	0.98625	1.39477	2.66634e-08	3.36853e-08	2.49135	4.31515	5.02785e-07	9.25952e-07	1.32408e-08	1.20004e-08
47	carnosine	0.000458999	0.000993921	2.97275e-06	3.91271e-06	2.4719e-06	2.44986e-06	0.732047	1.26794	0.950277	1.33723	1.38703	2.40241	3.70799	1.50989	1.6304	2.30573	2.93332e-07	2.68386e-07	1.14699	1.98661	1.31145	2.62289	7.36703e-08	8.4854e-08
48	phosphocholine	9.80231	4.85245	15.6916	0.837239	13.9904	2.47547	7.22378	4.29244	11.5232	1.95978	16.2745	5.43681	10.498	1.1782	11.8903	0.513904	11.3156	1.98869	13.053	4.22258	16.2666	1.64917	13.7757	5.34061
49	methylhistidine	2.26585e-05	3.04146e-05	2.44235e-05	4.21537e-05	0.399464	0.490151	1.45817e-05	2.52552e-05	9.59626e-08	1.49428e-07	1.31961	2.28562	2.15711e-06	3.28717e-06	0.268225	0.0253717	1.4246	1.23714	1.42665	1.81806	4.02745e-05	6.79362e-05	1.63504	0.301373
50	histidine	6.65383	4.46838	12.5062	1.40098	12.7117	2.02152	4.59083	4.38457	5.24179	2.66561	4.35059	7.53544	6.13926	1.2392	3.32308	4.69953	10.9298	3.3161	2.36173	2.20844	11.0759	1.17702	8.11878	0.651535
51	glycerophosphocholine	0.845796	1.89125	2.78095e-07	4.72792e-07	1.15446e-06	1.03753e-06	1.26097e-09	2.14557e-09	2.76126e-09	3.23083e-09	16.2976	14.1848	5.29765e-09	4.58316e-09	1.76962	2.50262	1.25776e-07	1.38811e-07	3.20971	5.55938	3.70286e-07	4.88483e-07	8.88678e-07	1.44759e-06
52	glucosamine6phosphate	3.89599	1.71384	4.72722	0.816618	5.40689	0.521231	1.84229	0.883392	3.7393	0.947955	6.70984	1.72374	2.96589	0.610804	5.23153	1.2932	4.67864	2.13964	2.3928	0.658456	4.58726	1.08866	5.98418	2.53546
53	pyroglutamicacid	7.07886	4.27833	7.47374	3.98498	1.26009	0.559782	6.8598	8.83257	8.33968	1.01529	8.12231	7.59983	13.302	3.92966	11.116	0.044272	2.94471	1.02261	7.76254	4.76846	7.94518	8.18725	0.731049	1.19357
54	glutamicacid	15.7968	9.38732	23.1476	2.24204	22.8476	5.57168	12.7753	6.74603	17.4553	5.78083	11.4588	17.1139	15.3537	2.96821	13.8929	11.8859	19.8733	8.43324	10.9301	9.73862	20.5261	5.03342	15.1025	2.01725
55	raffinose	26.4334	21.0367	37.0577	7.17302	47.5376	4.14219	13.5614	12.3315	25.411	5.48185	58.0706	59.4462	22.8291	2.90723	27.3289	1.54755	41.4553	4.3554	45.5605	32.9311	47.7723	16.6154	54.2721	31.7514
56	arginine	11.5454	5.39286	18.6762	3.23249	17.8362	3.0602	6.89078	4.7783	10.9035	3.13343	27.5292	6.92531	8.67121	2.23327	16.1099	5.23341	15.9273	5.04638	12.9281	7.83408	18.1123	3.71639	20.8538	12.8658
57	betaalanine	0.762287	0.808924	0.763815	0.699466	0.768158	0.339824	0.945089	0.712712	0.144694	0.170277	5.70469e-05	4.93559e-05	0.147802	0.248524	0.590103	0.304589	0.976044	0.273363	0.79654	0.740587	0.845544	0.557345	1.35363	0.736035
58	ethanolamine	1.74081	3.81274	4.25073e-06	6.82393e-06	4.06379e-06	3.76826e-06	2.05285	3.55564	4.73483e-08	6.41346e-08	7.98796	13.5892	3.93274e-08	3.1767e-08	3.54624	5.01514	6.60734e-07	6.58756e-07	3.88243	4.58218	0.000645258	0.000750748	1.29235e-07	1.79986e-07
59	homovanillicacid	20.2221	11.6553	38.064	3.46852	32.7017	6.63512	14.6452	8.53122	19.2856	9.06383	9.36979	16.229	17.0979	2.01209	12.8559	15.1446	27.8056	8.27626	14.3104	10.9669	36.8717	5.19475	27.2724	4.56394
60	stachyose	56.922	13.7275	79.8668	6.48729	85.7552	9.12516	35.4524	8.00889	45.6158	15.2406	137.654	59.5767	36.8245	4.2059	64.5208	3.59191	75.3942	10.2377	84.3668	40.9101	93.9701	22.2935	97.9545	45.659
